# Supplementary material for: Multitask Learning with Convolutional Neural Networks and Vision Transformers Can Improve Outcome Prediction for Head and Neck Cancer Patients
Source: Cancers (Basel). 2023 Oct 9;15(19):4897. doi: 10.3390/cancers15194897 (PMC10571894; doi:10.3390/cancers15194897)
Supplement: Supplementary file 1 [file cancers-15-04897-s001.zip]

Archive with 1 entries (1 files):
- cancers-2613389-supplementary.pdf
